# Supplementary material for: Research Progress in Traditional Applications, Phytochemistry, Pharmacology, and Safety Evaluation of Cynomorium songaricum
Source: Molecules. 2024 Feb 21;29(5):941. doi: 10.3390/molecules29050941 (PMC10935076; doi:10.3390/molecules29050941)
Supplement: Supplementary file 1 [file molecules-29-00941-s001.zip]

Archive with 1 entries (1 files):
- molecules-2850917-supplementary.pdf
